# Supplementary material for: Comparative Study of the Effect of Pollen Substitute Diets on Honey Bees during Early Spring
Source: Insects. 2024 Feb 1;15(2):101. doi: 10.3390/insects15020101 (PMC10889207; doi:10.3390/insects15020101)
Supplement: Supplementary file 1 [file insects-15-00101-s001.zip]

Archive with 1 entries (1 files):
- insects-2835349-supplementary.pdf
